# Supplementary material for: Locomotion in virtual environments predicts cardiovascular responsiveness to subsequent stressful challenges
Source: Nat Commun. 2020 Nov 19;11:5904. doi: 10.1038/s41467-020-19736-3 (PMC7677550; doi:10.1038/s41467-020-19736-3)
Supplement: Supplementary file 4 — Source Data [file 41467_2020_19736_MOESM4_ESM.xlsx]

## Sheet: Fig. 2b
HR				HRV
S1	S2	S3		S1	S2	S3
89.2	93	99.7		22.6	27.9	17
82.4	85.7	90.6		38	73.8	18.1
76.9	82.8	80.9		51.7	32	37.6
83.2	83.2	84.9		22	20.9	22.6
96.1	98.5	102.7		23.3	15	12.6
88.6	86.7	88		36.6	34.4	22.2
90.3	92.3	92.7		26.1	29.5	22.2
98.8	102.4	97.4		11.7	7.6	6.3
85	82.1	81.2		31.4	20.9	23.3
93.3	106.6	99.7		27.6	14.3	21.8
63.6	63.8	99.2		25.4	42.1	41.9
84.5	88.1	93.2		41.8	33.1	21.6
98.7	100.5	100.6		13.8	18	12.5
101	103.6	100.9		16.1	8.8	12.4
95.8	94.7	100.9		15.3	36.9	14.4
116.8	126.4	133		9.8	8.9	6.9
102.5	114.1	102		13.1	27.7	10.8
77.7	81.4	82.8		40.2	51.4	33.5
93.35	97.6	99.2		63.7	56.8	22.2
109.5	108	104.2		29.5	18.9	32.1
116.7	109	110.8		25.4	27.7	22.2
107.9	106.2	100.6		18.9	22.4	25.9
76.6	74.8	81.3		59.1	27.7	55.2
97.8	96.7	98.7		11.5	14.3	14.3
120.5	136	122.2		21.8	11.7	18.9
93.3	100.8	87.3		37.5	19.6	22.2
84.2	85.6	90.3		17.7	19.2	10.3
96.9	101.6	99.9		21.9	27.5	17.6
87	78.5	75.8		29.9	73.9	27.35
80.3	84.7	82.6		20.9	24.3	25.9
96.4	96.4	96.4		35.7	35.7	35.7
94.3	106.6	108.3		20.4	16.4	12.6
83.2	88.3	85.1		15.7	9.5	12.6
72.4	76.9	74.4		43.1	26.4	33.2
103.2	103.2	103.2		42.7	42.7	42.7
76.8	82.9	83.2		52.7	28.7	32.9
101.8	105.7	90.2		14.8	27.8	21
72.4	74.1	83.9		27.1	28.2	17.6
98.2	93.2	85.4		21.4	31.9	47.2
75	83.6	84.4		29.7	19.1	19.1
85.5	98.3	93.8		26.4	23.9	21.4
95.7	100.9	109.4		21.9	15.1	21
91	93.9	89.1		50.1	23.9	34.7
89.2	104	108.3		29.9	12.3	10.8
83.9	110.8	124.9		29.3	10.2	27.35
81.3	83.1	84.8		27	33.1	38.2
78	82.6	92		33.5	44.5	19.4
98.1	96.9	100		17.3	17.2	22.4
85	84.6	86.8		21.6	32.7	27.8
83.5	86.5	80.3		39.6	34.4	49.4
92.9	94.4	89.6		17.8	17	31.6
64.9	74.1	75.5		60.9	40.3	38.9
84	102.6	96.9		25.1	11.5	27.35
76.6	76.4	78.5		31.2	27.8	26.6
86.5	89.9	125.7		29.9	4.1	27.35
73.3	87.5	98.3		44.5	46.7	29
84.1	83.9	86.1		31.2	32.8	27.2
65.8	65.8	69.9		27.2	30.3	36.1
96	95.8	94.2		18.4	14.1	20.6
87.8	94.2	102.5		30.1	28.1	17.1
79.1	78	91.6		25.4	25.9	21.2
68	73.6	72.7		51.3	35.4	35.8
82.5	87	81		34.4	23.4	27.35
97.8	105.4	98.9		27.3	20.4	21.6
70.7	84.7	76.5		44.3	22	47.1
86.9	89.3	93.4		36.8	32.2	21.4
63.2	66.4	70.9		32.3	35.5	31.5
116.1	89.9	89.4		29.9	27.8	27.35
89.2	90.5	95.1		28.3	26.6	16.1
78.5	84	78.8		28.5	33.7	46.5
86.5	88.8	86.8		26.5	24.3	21.3
104.5	107.1	107.4		10.3	6.8	8.4
62	62.4	64.5		29.9	27.8	27.35
79.1	85.4	84.9		26.9	27	24
95.3	102.9	102.5		36	21.6	13.4
69.2	72.9	78.4		29.9	27.8	27.35
92.2	91.2	87		23.6	33.5	22.2
84.6	87.8	91.7		30.9	31.5	28.6
95.1	126	114.2		21.1	5.4	27.35
82.8	97.1	80.2		51.8	15.9	36.5
86.5	83.8	91.1		29.3	51.3	25
103.4	109	104.4		12.1	9.7	12.2
87.1	106.5	103.9		42.7	17.2	14.7
89.5	97.9	91.2		18.8	12.6	15.5
76.7	87.4	80.3		38	71.6	45.4
69.1	71	69.2		40.3	38.5	40.4
71.8	80.1	70.4		31.4	35.3	54.7
120.5	89.9	116.6		6.8	5.6	27.35
98.6	96.4	98.6		29.9	24.7	19.3
76.2	92.6	84.6		29.9	21.5	32.1
96.2	92.1	56.6		29.9	42.2	27.35
76.8	91.6	87.1		22.9	15.8	21.4
106.8	104	105.8		9.1	6.2	9.7
83.9	78.5	79.8		40.7	27.8	27.35
80.7	92.1	84.2		33.6	29.9	27.9
83.2	86.9	91.8		37.2	30.5	28.5
116.8	89.9	128.2		29.9	27.8	27.35
89.3	93.2	96.3		30.1	23.8	18.3
90.8	87.4	84.8		25.3	33.9	22.5
105.1	98.6	101.6		18.5	21.7	16.8
87.4	91.4	89		35.4	25.9	16.8
90.8	95	89.3		23.8	16.2	24.7
81.4	81.7	86.4		18	27.6	20.6
67.3	72.2	65.8		29.9	27.8	27.35
62.9	71.1	72.7		29.9	57.2	47.9
95.2	97.2	95.9		11.8	11.3	13
78.8	94.9	102.2		53.8	26.6	22.5
84.4	87.7	87.3		36.9	28	42
85.7	86.8	91.2		30.3	31.4	21.5
91.7	92.2	101		23.3	36.5	21.8
73.9	74.9	73.2		25.6	27.8	28.1
77.8	76.6	82.3		34.3	44.3	28.6
103	93.1	94.2		13.1	24.7	15.5
96.1	103.8	106		69.9	27.8	27.35
75.5	70.9	79		57.6	41.6	23.3
95.2	100.8	95.9		17.6	15.2	15.7
72.4	65.7	71.1		31.2	27.8	50.7
80.1	86.8	85.3		30.6	25.4	27.5
71.4	73.9	72.9		28.7	34.5	30.8
100.9	115.1	110.1		15.2	11	27.35
71.2	82.8	74.7		60.6	32.8	27.35
69.7	68.4	69.9		55	27.8	27.35
82.9	81.9	82.9		25.4	33.7	32.7
81.3	86.2	84.5		26.5	42.3	38.6
89.4	86.7	89.2		17	31.3	20.4
95.9	98.6	101		13.7	13.3	14.3
87.8	99	106		28.8	20.8	11
116.1	114.1	121.5		29.9	21.6	27.35
105	106.5	106.8		29.9	27.8	14.3
86.6	86.6	91.2		25.6	28.8	22.4
73.9	73.2	79.5		30.1	38.1	27
96.6	107.7	104.6		31.1	27.8	27.35
104.7	113.4	119		18.2	11.8	9.2
90.8	96.3	95.6		39.5	19.3	17.3
85.7	86	88.1		13.7	16.8	9.4

## Sheet: Fig. 2c
iHRV	Predicted_iHRV
1.04	-0.311418
-0.099	0.0297392
-0.814	-0.0190638
0.926	0.588666
-0.231	-0.51683
-3.58	-1.35848
2.47	0.408995
0.662	-1.13238
-1.11	0.148727
-0.153	-0.497005
-0.511	0.148814
0.677	-0.847226
-0.679	-0.480499
1.87	1.41302
1.23	0.675521
-2.43	-0.652806
0.436	0.622482
-0.512	-0.817301
2.05	0.748253
1.61	0.0672864
2.31	0.681486
-1.81	0.0447354
-0.921	-0.153105
0.232	-0.574899
0.848	-0.393731
0.53	0.638119
-2.98	-1.70062
1.27	1.40612
0.837	0.34886
0.361	-0.958847
-0.459	1.02254
-0.819	0.490417
-0.501	0.202094
-2.07	-0.575162
-0.854	-0.767155
-1.33	-0.314047
-0.271	-0.73739
2	0.464587
2.56	0.686003
-2.72	-0.0215114
0.921	0.375116
0.181	-0.564646
0.491	-0.265514
-0.706	-0.894254
0.623	0.386862
0.758	1.19459
-1.34	0.161594
1.59	-0.665975
1.82	0.0379447
-2.03	-0.734879
1.79	0.408996
0.767	-0.440205
1.25	1.35594
-1.63	-0.837912
2.74	-0.79452
1.1	0.171382
0.0735	0.127446
1.41	0.660204
-1.67	-0.592344
-2.17	-0.11057
-0.2	0.104291
-1.16	-1.40559
-2.23	-1.15463
-0.357	0.388703
0.611	-0.465488
-1.69	0.275249
-2.27	-0.629302
-1.5	-1.26734
-1.59	-1.67002

## Sheet: Fig. 2d
iHRV	Predicted_iHRV
-0.921	-0.816678
1.2	0.552496
0.662	0.135741
-0.814	-0.980599
-1.78	-1.65284
0.536	-0.362771
-0.342	-0.665132
-2.45	-2.29991
-0.615	-0.737217
-1.13	-0.931383
1.86	1.34975
0.138	0.387171
-1.34	-1.28945
-2.86	-2.01623
-0.959	-0.95288
-1.68	-1.6917
-1.87	-1.45429
0.622	-0.698186
-1.25	-0.921803
-0.609	-0.66569
-2.02	-1.73625
-1.42	-1.25457
2.66	1.82922
-2.59	-2.22331
-0.455	-0.485781
-0.406	-0.769445
-1.17	-1.56973
-1.35	-0.764486
1.62	0.738537
-0.564	-0.419095
1.16	0.995627
-1.65	-1.15316
-0.534	-0.478863
1.24	0.933298
-0.318	0.352109
0.817	1.00619
-1.03	-0.890088
0.983	0.823098
0.982	1.00619
-0.272	-0.286296
-0.475	-0.646458
-1.02	-1.09726
0.0315	-0.01001
-0.389	-0.0501348
-1.79	-1.70062
0.646	0.638119
0.959	0.442381
-1.79	0.577033
1.12	1.12661
0.462	0.466613
-0.479	-0.0145443
2.12	0.981859
0.0161	-0.384373
-0.232	-0.229292
-1.5	-1.04515
1.11	1.00386
-0.667	-0.571222
1.15	1.042
-1.38	-0.82327
-0.0558	-0.0373176
0.982	0.981345
2.65	2.16302
-0.0624	-0.219977
-0.838	-0.484924
2.01	1.60634
-0.664	-0.441204
1.04	-0.311418
-0.099	0.0297392
-0.814	-0.0190638
0.926	0.588666
-0.231	-0.51683
-3.58	-1.35848
2.47	0.408995
0.662	-1.13238
-1.11	0.148727
-0.153	-0.497005
-0.511	0.148814
0.677	-0.847226
-0.679	-0.480499
1.87	1.41302
1.23	0.675521
-2.43	-0.652806
0.436	0.622482
-0.512	-0.817301
2.05	0.748253
1.61	0.0672864
2.31	0.681486
-1.81	0.0447354
-0.921	-0.153105
0.232	-0.574899
0.848	-0.393731
0.53	0.638119
-2.98	-1.70062
1.27	1.40612
0.837	0.34886
0.361	-0.958847
-0.459	1.02254
-0.819	0.490417
-0.501	0.202094
-2.07	-0.575162
-0.854	-0.767155
-1.33	-0.314047
-0.271	-0.73739
2	0.464587
2.56	0.686003
-2.72	-0.0215114
0.921	0.375116
0.181	-0.564646
0.491	-0.265514
-0.706	-0.894254
0.623	0.386862
0.758	1.19459
-1.34	0.161594
1.59	-0.665975
1.82	0.0379447
-2.03	-0.734879
1.79	0.408996
0.767	-0.440205
1.25	1.35594
-1.63	-0.837912
2.74	-0.79452
1.1	0.171382
0.0735	0.127446
1.41	0.660204
-1.67	-0.592344
-2.17	-0.11057
-0.2	0.104291
-1.16	-1.40559
-2.23	-1.15463
-0.357	0.388703
0.611	-0.465488
-1.69	0.275249
-2.27	-0.629302
-1.5	-1.26734
-1.59	-1.67002

## Sheet: Fig. 2e
SHAP value (impact on model output)
Corner dist (er)	-0.0850026	-0.242439	-0.183768	-0.403845	-0.242439	0.196748	0.371836	-0.403845	-0.242439	-0.176669	0.591567	0.359526	-0.392231	-0.403845	-0.176669	-0.369726	-0.176669	-0.176669	-0.176669	-0.322987	0.353488	-0.176669	0.830534	-0.392231	0.280086	0.280086	-0.242439	-0.242439	-0.208762	-0.186551	-0.228244	-0.322987	-0.184702	-0.160815	0.751491	0.344965	-0.161214	-0.239858	0.367176	0.359526	-0.0884475	-0.392231	0.355135	-0.194201	-0.399881	0.344965	0.355135	0.743841	0.192691
Vert acc (ea)	-0.432572	-0.0796449	0.0638666	-0.27978	-0.0711896	-0.240911	-0.558452	0.00177902	-0.219329	-0.0876133	-0.0542979	0.0870921	-0.0845163	-0.5673	-0.392466	-0.176802	0.0386995	-0.179523	-0.231569	-0.45316	-0.648421	-0.123024	0.0334463	-0.486277	-0.0333985	-0.142259	-0.496992	-0.500778	0.206961	0.103318	0.0780322	-0.501082	0.134634	0.660672	0.373894	0.585024	-0.125402	0.381235	0.399837	-0.0958428	-0.210042	-0.423069	0.138262	-0.476096	0.204346	0.206961	0.221964	-0.0785533	0.243723
Ratio time (er)	0.777185	0.803345	0.734622	-0.118012	-0.269992	0.212381	-0.19534	-0.356814	-0.219825	0.0612919	-0.240059	0.0578529	-0.311235	-0.225493	-0.328661	-0.301424	-0.322537	-0.246616	-0.294216	0.735645	-0.328661	-0.332158	0.864582	-0.294869	0.190129	-0.240059	-0.317591	0.648248	0.47846	0.0578529	0.47846	0.227641	-0.108597	-0.0812876	-0.108496	-0.118782	-0.182253	-0.118782	-0.118782	0.128992	-0.219825	-0.332158	0.130256	0.803345	-0.39126	0.0578529	0.0578529	0.648248	0.565756
Time narrow (ea)	-0.0989495	0.054972	0.054972	0.133913	-0.241044	-0.0989495	0.133913	-0.423943	0.133913	0.054972	0.133913	0.0779163	-0.241044	0.133913	0.133913	-0.241044	-0.423943	0.133913	0.133913	0.054972	0.133913	-0.241044	-0.0989495	-0.241044	-0.0989495	0.133913	-0.241044	0.054972	0.0779163	0.0779163	0.0779163	0.054972	0.0779163	0.235524	0.0779163	0.235524	0.133913	0.235524	0.235524	0.054972	0.133913	-0.241044	-0.140249	0.054972	-0.423943	0.0779163	0.0779163	0.054972	0.0779163
Focus (er)	0.0914288	-0.0356063	-0.0432472	-0.108241	0.0282948	0.222465	-0.108241	-0.200935	-0.0839375	-0.125145	0.424742	-0.200935	-0.269931	-0.156572	0.00794452	-0.108241	-0.121825	0.339674	0.127479	-0.108241	0.124426	-0.0356063	-0.121825	-0.156572	-0.0356063	0.00794452	-0.108241	0.124426	0.0483695	-0.1283	0.0483695	0.109606	-0.188033	-0.0491908	-0.0598352	0.308527	-0.197296	0.293706	0.308527	-0.197296	-0.0746746	0.124426	-0.0491908	-0.0356063	-0.18262	-0.1283	0.308527	-0.0631545	-0.0491908
Stride Speed var (er)	0.193969	0.00230801	0.193969	-0.0168057	0.00230801	-0.285416	0.034378	-0.0168057	0.00230801	-0.214253	0.296144	0.227556	0.280236	-0.0168057	0.272272	0.0441554	-0.214253	-0.214253	-0.214253	0.201933	-0.266302	0.272272	0.241414	-0.206289	0.080253	0.080253	0.00230801	0.00230801	0.10031	0.0648346	0.280236	-0.284593	0.0782776	-0.0284508	0.159046	-0.0725182	0.0782776	-0.0168057	0.090458	-0.25897	-0.214253	0.280236	-0.0655868	-0.284593	0.0404744	0.125933	-0.0655868	-0.190382	0.125933
Burst head scan (er)	-0.190925	-0.208949	-0.190925	-0.110056	0.0522281	-0.110056	-0.187369	-0.187369	-0.208949	-0.187369	-0.187369	-0.187369	0.0816881	-0.187369	-0.286262	-0.187369	-0.187369	-0.187369	-0.187369	-0.187369	-0.286262	-0.286262	-0.0979851	-0.0979851	-0.286262	-0.286262	-0.0863765	-0.286262	0.113723	-0.0746065	0.0816881	-0.113863	0.0826875	0.106014	0.0755981	0.133079	0.0805057	0.109752	0.133079	0.106014	0.115187	0.154444	0.133079	0.154444	0.106014	0.133079	-0.0959715	0.104801	0.106014
Time board (ea)	-0.238732	0.0627957	-0.194584	-0.0565736	-0.437372	0.167952	0.128481	-0.0565736	0.105122	0.154443	0.193914	0.154443	0.0276258	0.0241967	0.136982	0.0241967	0.128481	0.063668	-0.0171023	0.0241967	-0.0740346	-0.0799326	0.152759	0.126797	0.0368339	-0.0740346	0.126797	-0.142323	0.16946	0.1321	0.197343	-0.103847	-0.0571823	0.107432	-0.316139	0.0520533	0.052139	-0.049406	0.0520533	0.052139	-0.111623	0.101655	0.0461553	0.138084	0.0461553	0.114443	0.120341	-0.289706	0.107432
Distance long (ea)	-0.202627	0.00829647	-0.145794	0.183954	-0.262525	0.061349	0.102196	-0.00220475	-0.00236189	0.0470661	0.277218	0.141534	0.0578739	-0.00220475	-0.127289	0.106858	0.159131	0.050789	0.120292	0.0470661	-0.127289	-0.0125497	0.059137	0.0222152	-0.0907552	-0.0789024	0.00986621	-0.0967041	0.282567	-0.090088	0.222003	0.136909	0.0879063	0.132145	-0.0557032	-0.101254	-0.0636788	0.143311	-0.101254	0.0511687	0.0946907	-0.0344643	-0.0480878	0.0091685	-0.0505978	0.106125	-0.182729	-0.0828552	-0.0930017
Feature value
Corner dist (er)	2.49235	2.06936	2.54417	1.85889	2.15734	2.47447	2.27715	2.00113	2.19254	2.21418	2.25747	2.41848	1.65465	2.07515	1.99707	2.07455	2.06226	2.18506	1.68518	2.24967	2.28957	2.00552	2.26238	2.17589	2.33835	2.34745	2.04739	2.1976	2.50403	2.66098	2.16238	2.24934	2.55569	2.20964	2.28497	2.40067	2.23162	1.9792	2.38251	2.39886	2.14043	2.11384	2.437	2.68025	2.03678	2.4766	2.4645	2.3005	2.47854
Vert acc (ea)	0.00506184	0.00580264	0.00695494	0.00724725	0.00480936	0.006889	0.00496345	0.00414218	0.00746198	0.00816453	0.00462254	0.0039236	0.0045643	0.00528943	0.00562212	0.00587581	0.00397072	0.00448262	0.00439761	0.00509191	0.00536594	0.00758146	0.00486556	0.00542905	0.00628169	0.00570184	0.00504809	0.0050196	0.00365729	0.00377682	0.00395379	0.00490082	0.00408138	0.00367443	0.00368635	0.0031714	0.0043956	0.00417	0.00310391	0.00457573	0.00732183	0.00559839	0.00348641	0.00525184	0.00291345	0.00344847	0.00285036	0.00681787	0.00357421
Ratio time (er)	0.158289	0.138832	0.139415	0.100127	0.0893412	0.352066	0.0867248	0.00631127	0.125883	0.223857	0	0.217319	0	0.0612507	0.0083898	0.0311433	0.0715793	0.0969156	0	0.135831	0	0.0237159	0.195337	0.0752205	0.198232	0.0164384	0.00911011	0.195979	0.12686	0.222642	0.183665	0.285012	0.262469	0.0701453	0.226461	0.0501685	0.108952	0.0246648	0.0610267	0.228658	0.11521	0.0646688	0.285216	0.159107	0.0355317	0.289968	0.220615	0.187977	0.185397
Time narrow (ea)	0.108615	0.342755	0.366329	0.216516	0.12429	0.165144	0.199975	0.105159	0.205999	0.353616	0.255401	0.228832	0.143563	0.321279	0.249321	0.179237	0.127268	0.212319	0.266321	0.476426	0.278731	0.182177	0.10653	0.107491	0.174917	0.272896	0.080237	0.364601	0.41093	0.263664	0.390693	0.398124	0.24152	0.188325	0.428906	0.460143	0.335061	0.19657	0.328894	0.322967	0.24542	0.00678677	0.128208	0.280232	0.17512	0.20822	0.25219	0.211923	0.213448
Focus (er)	0.999184	0.999477	0.99938	0.999431	0.9993	0.999271	0.999349	0.999386	0.999513	0.999362	0.999221	0.999383	0.999575	0.999541	0.999305	0.999371	0.999337	0.999115	0.999301	0.999422	0.999259	0.999484	0.999396	0.999555	0.999392	0.999322	0.999362	0.999267	0.999307	0.99934	0.999292	0.999128	0.999517	0.999376	0.999436	0.999191	0.99963	0.999281	0.999207	0.999528	0.999553	0.999215	0.999369	0.999403	0.999514	0.999363	0.999271	0.999394	0.999415
Stride Speed var (er)	0.572288	0.357637	0.627886	0.295939	0.260062	0.467878	0.298408	0.32296	0.293529	0.4668	0.59244	0.577271	0.616331	0.375275	0.528017	0.387403	0.450331	0.426202	0.449178	0.494629	0.396941	0.520364	0.395282	0.399419	0.350944	0.348798	0.303186	0.351706	0.560439	0.380534	0.674419	0.423218	0.33505	0.3425	0.37696	0.489456	0.250796	0.311477	0.38241	0.396686	0.466621	0.602494	0.300346	0.447982	0.383624	0.588088	0.28588	0.475193	0.504407
Burst head scan (er)	0.00125421	0.00165611	0.00139772	0.00140537	0.00225919	0.00129387	0.000990803	0.000971012	0.00131327	0.00163762	0.00153131	0.00103075	0.00322675	0.00134547	0.00114166	0.00158738	0.00112753	0.00093493	0.00128483	0.00147872	0.000824191	0.00149643	0.00115985	0.00139941	0.00128895	0.00141122	0.00121897	0.00106621	0.00205798	0.00186746	0.00238707	0.00187137	0.00300089	0.00231044	0.00221709	0.00243296	0.00228242	0.00233272	0.00189332	0.00282068	0.00322975	0.00198254	0.00203245	0.0027326	0.00200727	0.00215873	0.00182548	0.00259023	0.00223465
Time board (ea)	0.0315971	0.0535087	0.0275241	0.0978891	0.031844	0.0535087	0.0549315	0.125648	0.07961	0.061096	0.0561659	0.0380153	0.133317	0.094668	0.0520859	0.12591	0.0443155	0.107764	0.0908306	0.125895	0.105296	0.119477	0.0706086	0.0535087	0.0549315	0.109849	0.0765338	0.0846705	0.041204	0.0414559	0.0488829	0.031223	0.0254101	0.035419	0.0235744	0.0740375	0.0470196	0.0170286	0.0431619	0.0404788	0.0157966	0.0582428	0.0551579	0.0375123	0.0713316	0.0422118	0.0590993	0.0146877	0.0360271
Distance long (ea)	-1.60744	-1.52185	-1.60744	-1.71993	-2.11988	-1.9197	-1.77693	-1.74789	-1.64007	-1.88242	-1.69796	-1.70674	-1.7863	-1.99591	-1.60744	-1.97663	-1.6865	-1.80633	-1.7299	-1.99662	-1.57731	-1.66939	-1.85115	-2.03289	-1.52699	-1.67495	-1.94167	-1.49655	-1.71279	-1.56049	-1.68028	-1.33352	-1.41165	-1.67102	-1.87926	-1.53806	-1.33053	-1.24469	-1.54273	-1.55016	-1.33886	-1.51514	-1.54331	-1.58665	-1.4991	-1.65165	-1.56354	-1.70228	-1.59875
Average impact on model output: mean(absolute(SHAP value))
Corner dist (er)	0.320117
Vert acc (ea)	0.29472
Ratio time (er)	0.274589
Time narrow (ea)	0.166377
Focus (er)	0.145326
Stride Speed var (er)	0.14188
Burst head scan (er)	0.134077
Time board (ea)	0.10739
Distance long (ea)	0.0893733
[truncated: 86 more columns]

## Sheet: Fig. 3a
HRmean	RMSSD	HRVTi	SDNN	RespRate	Predicted_iHRV
94.3	21	13.5	36.9	18.3486	-0.817
86.5	49.7	11.4	63.9	23.5294	0.552
80.2	40.4	10.5	55.1	23.0769	0.136
83.7	21.7	13.6	38.8	26.2009	-0.981
99.2	17.4	14.1	28.4	22.8592	-1.65
87	44.2	12.5	47.6	22.8592	-0.363
93.5	23.3	12.6	63.5	23.8095	-0.665
99.7	9.5	11	25.6	20.339	-2.3
82.9	25.2	10.8	37.9	21.0896	-0.737
100.4	21.2	14.5	45.5	24	-0.931
62.9	46.8	11.4	48.3	18.8088	1.35
88.7	31.6	16.1	44.5	22.0588	0.387
99.7	14.7	16.1	34.4	19.2926	-1.29
102.2	10.5	9.9	23.2	23.2108	-2.02
97.6	23.2	11.6	53.1	23.9521	-0.953
125.5	8.8	12.8	35.6	23.9521	-1.69
109.1	10	14.4	56.2	26.2009	-1.45
80.6	41.2	12.7	45.3	22.6415	-0.698
97.8	23.3	10.5	45.4	22.8592	-0.922
107.2	27	19.1	50.8	25.7511	-0.666
118.7	23.3	12.6	45.4	24.0964	-1.74
104.6	23.4	13.7	39.9	23.2558	-1.25
77.9	61.6	13.6	71.9	23.1214	1.83
98	13.2	8.2	23.7	21.3523	-2.22
127.3	17.1	13	44	15.0188	-0.486
94.5	23.3	8.8	68.4	20.2703	-0.769
86.7	15.6	13.9	34.7	23.166	-1.57
99.4	22.2	14.3	31.3	21.2766	-0.764
79.1	26.75	12.8	87.1	16.9014	0.739
82.5	26	11.9	36.3	22.2222	-0.419
96.4	35.7	13.7	88.2	NaN	0.996
103.5	16.6	11.5	46.4	21.9378	-1.15
85.8	12.8	15.5	44.8	18.6335	-0.479
74.5	34.1	15.4	59.4	22.6843	0.933
103.2	42.7	9.2	52.2	21.0158	0.352
80.9	38.4	10.6	53	17.192	1.01
102.9	16	13.5	62.1	23.2108	-0.89
77	25	18.5	57.2	21.5054	0.823
92.6	34	18.9	58.5	19.1083	1.01
81.1	22.6	13	49.8	24.4898	-0.286
93.1	23.2	7.9	64.5	18.75	-0.646
102.5	20.2	16.4	43.3	21.7391	-1.1
91.5	36.4	9.5	51.8	18.5471	-0.01
101.7	28.3	13.1	61.2	22.4719	-0.0501
109.6	16.4	9.7	103.9	18.2648	-1.7
82.9	33.1	17.1	41.1	18.8088	0.638
84.4	26.6	15.1	69.9	18.8088	0.442
98.2	21.7	11.8	32.5	25.641	0.577
85.7	26.8	20.5	65.6	22.3048	1.13
83.9	37.3	13.4	53.3	25.1046	0.467
92.8	22.1	16.6	46	23.0769	-0.0145
72.2	46.6	12.9	84.9	29.6296	0.982
98.4	16.5	15.8	70.7	17.5182	-0.384
78.8	25.1	11.3	46.7	23.0769	-0.229
88.1	26.75	3.9	51.7	29.4118	-1.05
87.8	40	17.9	101.5	19.0779	1
84.6	30.3	11	37.6	25.3165	-0.571
67	31.6	16	53.9	25.641	1.04
95.5	16.6	13.9	34.8	21.0526	-0.823
95	25.6	17.1	55.8	23.3463	-0.0373
83	28.5	17.1	64.9	NaN	0.981
71.3	43.4	20.6	66.8	NaN	2.16
84.2	31.5	15.3	36.2	22.9008	-0.22
101.1	23.6	16	47.4	24.0964	-0.485
78	38	18.8	74	24	1.61
90.1	28.1	13	43.1	25.6959	-0.441
66.9	32.1	13.9	59	27.1493	-0.311
88.1	26.75	23.8	51.7	NaN	0.0297
91.9	23.4	13.3	35.7	19.3861	-0.0191
80.3	36.9	16.4	48	21.7391	0.589
87.4	24.1	18.1	44.9	26.5487	-0.517
106.6	8.1	7	16.7	32.2581	-1.36
62.9	26.75	15.2	84.1	16.7598	0.409
83.2	25.6	20	50.4	NaN	-1.13
100.2	21	13.2	48.6	22.9885	0.149
77.2	26.75	6	51.7	17.9104	-0.497
90.3	26.6	14.4	37.6	21.0526	0.149
88.6	29.5	18.3	53.1	19.4805	-0.847
114.3	18.3	13.6	75	17.7515	-0.48
87.2	42.9	13.9	87.5	22.5564	1.41
87.5	34.8	15.8	69.2	19.802	0.676
105.9	11	12.7	30	21.8579	-0.653
99.5	28.1	15.9	73.9	21.4286	0.622
93.4	15.6	19.3	44	21.1268	-0.817
81	44.1	16.6	84.4	28.103	0.748
70	39.2	14.4	56.1	20.4778	0.0673
74.7	40.3	13.4	86.2	20.5128	0.681
88.1	10.3	10	34.8	NaN	0.0447
98.7	22.9	14.3	33.9	16.4835	-0.153
87	26	17.9	50.1	22.9885	-0.575
90	26.75	21.3	51.7	17.5182	-0.394
85.8	19.7	17.6	64.2	20.4082	0.638
105.6	8.9	9.5	21.6	19.6721	-1.7
80	26.75	12.9	81.7	19.4805	1.41
86.3	31.7	17.9	59.2	22.9446	0.349
87.4	31.8	18.1	45	23.0769	-0.959
126.1	26.75	13.4	51.7	28.3019	1.02
93.2	23.9	12.3	42	20.6186	0.49
87.5	28.9	8.9	51.9	23.2108	0.202
101.8	18.6	9.9	28.4	19.6721	-0.575
88.8	27.5	9.2	52.9	28.169	-0.767
91.9	21.8	12.1	32.3	22.9008	-0.314
83.2	22.4	13.3	38.3	17.0455	-0.737
71.9	44.1	12.9	68.2	20.6897	0.465
70.2	61.5	12.4	64	24.1935	0.686
96.1	13.4	9.9	19.3	25.6959	-0.0215
93	36.5	13.3	85.6	27.027	0.375
86.5	37.3	12.6	37.3	17.9641	-0.565
73.8	26.75	5.3	73	19.6721	-0.266
95.1	28.4	13.7	43.7	24.4898	-0.894
74.4	25.1	13.6	53.4	19.2308	0.387
79.3	32.3	13.4	57.2	21.2014	1.19
97.2	16.9	11.8	41.6	19.4175	0.162
107.8	49.4	3.5	98.1	22.8137	-0.666
75.1	43.8	15.4	61.9	22.0588	0.0379
97	16.8	10	33	23.622	-0.735
71.6	42.9	17.3	51.6	21.978	0.409
84.6	38.9	12.2	57.6	20.979	-0.44
72.8	31.4	17.3	48.2	18.6335	1.36
109.9	15.8	15.7	49.5	25.1046	-0.838
76.5	58.1	13.9	74.2	21.5827	-0.795
69.4	26.75	14.4	66.6	24.6914	0.171
82.4	30.9	10.9	44.3	18.1818	0.127
83.7	36.5	17.3	62.3	19.8347	0.66
88.4	21.1	10.6	28.5	26.1438	-0.592
98.5	13	12	28.6	22.6415	-0.111
98.2	22.6	15.7	62.1	NaN	0.104
112.2	23.2	5.9	81.1	NaN	-1.41
110.4	17.4	12.9	33.1	22.6415	-1.15
88.1	24.9	14.2	37.6	18.2094	0.389
75.8	31.2	10.7	51.4	17.5953	-0.465
105.9	20.6	11.5	50.7	26.6667	0.275
112.7	12.7	14.9	41.5	25.641	-0.629
94.2	24.4	9.1	45.2	28.169	-1.27
86.6	13.4	11.5	31.8	22.7273	-1.67

## Sheet: Fig. 3b
STAI_T	STAI_S	Threat Anxiety	Time center (er)	iHRV	Predicted iHRV
28	24	5	0.120094	-0.921	-0.817
27	23	1	0.108245	1.2	0.552
30	26	1	0.0899889	0.662	0.136
28	27	4	0.0781289	-0.814	-0.981
28	32	5	0.0709701	-1.78	-1.65
29	24	5	0.184051	0.536	-0.363
29	23	3	0.0662799	-0.342	-0.665
25	24	5	0.00580175	-2.45	-2.3
30	24	4	0.10121	-0.615	-0.737
28	25	2	0.155907	-1.13	-0.931
25	27	1	0	1.86	1.35
46	39	5	0.12824	0.138	0.387
53	30	1	0	-1.34	-1.29
54	30	4	0.0529499	-2.86	-2.02
59	32	5	0.00641896	-0.959	-0.953
53	35	5	0.0281447	-1.68	-1.69
57	39	2	0.054431	-1.87	-1.45
49	31	3	0.079126	0.622	-0.698
62	55	4	0	-1.25	-0.922
50	35	4	0.0801136	-0.609	-0.666
52	51	3	0	-2.02	-1.74
56	54	2	0.0223429	-1.42	-1.25
23	25	1	0.144797	2.66	1.83
51	39	4	0.0578869	-2.59	-2.22
47	39	5	0.135662	-0.455	-0.486
53	43	4	0.00740649	-0.406	-0.769
46	33	5	0.00851747	-1.17	-1.57
46	23	4	0.0998519	-1.35	-0.764
58	35	4	0.112579	1.62	0.739
26	23	4	0.182099	-0.564	-0.419
56	31	5	0.155166	1.16	0.996
26	27	4	0.221797	-1.65	-1.15
30	28	4	0.207901	-0.534	-0.479
52	36	5	0.0655475	1.24	0.933
47	56	5	0.184646	-0.318	0.352
46	38	3	0.0477719	0.817	1.01
48	40	5	0.0982473	-1.03	-0.89
57	33	4	0.0240711	0.983	0.823
56	46	5	0.0575167	0.982	1.01
30	29	3	0.186104	-0.272	-0.286
46	27	4	0.103308	-0.475	-0.646
47	40	5	0.0607407	-1.02	-1.1
30	25	4	0.221921	0.0315	-0.01
30	25	5	0.137267	-0.389	-0.0501
25	27	4	0.0343125	-1.79	-1.7
30	28	5	0.224787	0.646	0.638
60	39	4	0.180741	0.959	0.442
29	27	4	0.158233	-1.79	0.577
48	29	4	0.1564	1.12	1.13
30	26	3	0	0.462	0.467
30	30	3	0.00691358	-0.479	-0.0145
25	28	4	0.160331	2.12	0.982
30	29	4	0.0954027	0.0161	-0.384
22	29	4	0.0754228	-0.232	-0.229
22	26	4	0.171831	-1.5	-1.05
23	26	4	0	1.11	1
20	23	2	0.0967662	-0.667	-0.571
55	36	5	0.0940392	1.15	1.04
47	27	4	0.104938	-1.38	-0.823
46	42	5	0.00777586	-0.0558	-0.0373
29	26	5	0.113333	0.982	0.981
29	22	5	0.173188	2.65	2.16
30	30	4	0.0840637	-0.0624	-0.22
47	36	5	0.147901	-0.838	-0.485
50	28	5	0.0490002	2.01	1.61
27	24	1	0.104555	-0.664	-0.441
34	31	3	0.0771414	1.04	-0.311
36	34	3	0.263021	-0.099	0.0297
38	30	5	0.155147	-0.814	-0.0191
35	32	4	0.00839299	0.926	0.589
43	32	4	0.0275207	-0.231	-0.517
30	47	1	0.0339506	-3.58	-1.36
30	33	1	0.042217	2.47	0.409
41	31	5	0.0646754	0.662	-1.13
33	26	3	0.270707	-1.11	0.149
31	31	2	0.0776543	-0.153	-0.497
39	36	2	0.297864	-0.511	0.149
45	37	3	0.0367856	0.677	-0.847
41	34	5	0.0824488	-0.679	-0.48
32	NaN	4	0.376373	1.87	1.41
30	40	4	0.799284	1.23	0.676
33	23	5	0.067284	-2.43	-0.653
31	33	5	0.220467	0.436	0.622
40	50	5	0.0706086	-0.512	-0.817
35	28	4	0.131926	2.05	0.748
32	24	2	0.233399	1.61	0.0673
41	37	4	0.131111	2.31	0.681
35	23	5	0.0460323	-1.81	0.0447
35	37	2	0.0941859	-0.921	-0.153
42	39	5	0.045303	0.232	-0.575
41	47	5	0.0550549	0.848	-0.394
40	44	5	0.217381	0.53	0.638
45	42	4	0.0222195	-2.98	-1.7
42	36	5	0.214021	1.27	1.41
37	32	5	0.417232	0.837	0.349
32	21	5	0.0713404	0.361	-0.959
39	31	5	0.165412	-0.459	1.02
37	38	4	0.163663	-0.819	0.49
31	27	4	0.0638114	-0.501	0.202
44	38	2	0.0322182	-2.07	-0.575
37	30	5	0.0827058	-0.854	-0.767
35	27	4	0.106543	-1.33	-0.314
43	26	4	0.092716	-0.271	-0.737
30	35	4	0.199235	2	0.465
30	33	5	0.174401	2.56	0.686
33	23	2	0.0487594	-2.72	-0.0215
34	47	5	0.13219	0.921	0.375
41	22	4	0.0359215	0.181	-0.565
40	33	3	0.0341933	0.491	-0.266
39	38	4	0.0513453	-0.706	-0.894
35	38	4	0.150704	0.623	0.387
32	34	3	0.154302	0.758	1.19
32	27	2	0.111715	-1.34	0.162
42	34	3	0.0196272	1.59	-0.666
38	32	4	0.164198	1.82	0.0379
35	26	2	0.0558025	-2.03	-0.735
34	34	5	0.0840637	1.79	0.409
33	28	4	0.219232	0.767	-0.44
34	28	3	0.0877778	1.25	1.36
32	28	4	0.187361	-1.63	-0.838
40	41	5	0.0899778	2.74	-0.795
35	33	2	0.177654	1.1	0.171
35	35	3	0.104432	0.0735	0.127
40	45	3	0.0766572	1.41	0.66
38	38	5	0.0535736	-1.67	-0.592
42	44	4	0.267835	-2.17	-0.111
42	22	5	0.325228	-0.2	0.104
35	36	5	0.0440632	-1.16	-1.41
32	36	2	0.00382622	-2.23	-1.15
41	40	3	0	-0.357	0.389
32	36	4	0.275275	0.611	-0.465
36	34	4	0.154691	-1.69	0.275
33	26	5	0.111961	-2.27	-0.629
39	28	5	0.245865	-1.5	-1.27
39	25	3	0.034934	-1.59	-1.67

## Sheet: Fig. 4b
HR						HRV
BL	S1	S2	S3	S4		BL	S1	S2	S3	S4
76.8	74.1	76	75	77.2		27.05	25.8	25	23.8	22.6
87.8	87.6	84.9	85.4	87.7		14.5	19.6	24.4	21.5	20.5
85	84.4	94.9	92.9	89.5		33.5	36.1	41.6	31.7	31.8
91.2	95.9	95.3	106.8	109.3		21.4	21.2	17.2	13.5	11
80.6	80	81.8	83.4	82.6		10.1	14.7	15.7	14.3	15.5
97.8	97.8	96.6	100.7	102.2		17.7	21.4	33.1	18.6	18
82.9	89	87.1	92.6	100		33.1	45.2	34.9	34.4	30.4
65.8	70.9	69.2	68.4	74.5		34.6	32.9	33.4	32.2	29.7
78.7	90.6	80.9	82.5	81.3		31.8	21.5	28.5	26.9	29.7
105.4	111.4	107.8	109.8	111.1		9.7	9.2	9.8	8.5	8
62.1	72.7	72.3	71.4	70.1		27.05	29.5	47.3	51.3	42.9
84.7	89.6	86.1	85.8	87.8		25.8	16.1	19.1	20.7	19.4
87	94.5	90.8	92.7	88.3		32.4	27.6	28.8	28.3	41.4
76.2	78.2	75.8	76	81.7		32.7	36.1	37.2	31.6	21.9
79.5	77.8	81.2	83.6	83.8		38	44.2	28.8	32.3	26.5
94.6	92.5	93.5	100.7	98.4		19	18.9	15.1	9.6	16.5
83.2	89.3	90.2	92.7	91		40	26.5	24	24.7	23.8
72.9	76.9	72.1	75	74.3		22.2	53	27.5	21	21
82.6	87.3	85.3	84.5	87		33.6	49.2	30.7	24.5	23.5
60.6	67.1	89.2	90.9	101.1		27.05	25.8	25	23.8	22.6
84.6	107.2	102.7	102.9	103		41	24.7	37.1	31	33.2
99.4	102.7	102.9	106.7	102.5		14.7	10.1	11.9	10.1	12.1
75.8	83.4	80.5	76.7	80.5		26.6	24	25	27.1	21.1
90.3	98	98.8	97	98.1		30.4	27	29.6	24.7	31.4
78.9	80.8	79.6	83.6	85.4		24.6	20.2	20.7	16.3	18.6
86.3	93	88.3	92	88.1		19.4	14.9	13.9	16.8	19.5
73	81.3	94.8	82.3	95.3		58.6	43.5	36.1	53.7	38.5
77	68.6	69.6	70.5	71.2		28.3	39.2	35.6	35.9	30.3
83.75	110.3	114.2	112.2	116.2		10	16	16.3	13.6	13.5
99.7	98.3	96.9	96.1	100.1		22.6	19.8	20.2	19.2	18.2
70.8	76.7	75.8	73.5	77.2		52.7	48.4	25	23.8	22.6
69.6	79.1	76.4	80.9	83.1		38.8	47.5	40.8	37.3	37.8
89.2	93.7	86.9	88.8	89.7		22.8	32.5	21.8	19.3	17.3
96.9	107.1	109.7	115.9	115.8		14.3	25.8	7.8	23.8	22.6
96.6	98	92.9	97.8	117.2		18.9	25.8	28.4	23.8	22.6
85.6	94.7	93.4	93.2	93.1		32.2	22.9	22.4	18.4	21.1
85.6	90.1	84.4	86	86.4		22.8	50.8	33.7	31.1	29.9
79.1	79	78.2	81	83.9		24.4	28.5	25.2	20.4	25.6
86.5	85.6	83.5	82.6	83.3		22.2	26.2	39.7	30.1	40.3
88.5	94.5	101.5	103.9	102.1		31	25.9	22.6	22.3	18.8
80.2	77.5	78.6	81.9	80.9		27.5	31	29.9	38.4	40.2
88.1	92	95.5	98	99.2		24.9	33.6	20.3	18	18
84.1	86	88.3	91.7	93.7		36.6	25.8	26.8	26.1	24.5
83.75	112.6	110.3	111	113		17	14	14.8	12.9	13.6
91	92.6	95	94.8	96.4		23.6	25.8	22.6	24.2	22.6
82.6	91.7	88	92.1	92.4		38.3	19.4	23.7	18.7	16.6
100.6	113.9	116.2	90.9	90.4		23.1	12.9	14.7	13.3	22.6
85.1	80.1	85.4	91.6	88.8		25	29.2	46.7	23.8	22.6
79.6	90	90.6	95.7	94.9		39.7	22.2	23	19.7	22
93.2	89	111.6	112	112.8		23.6	14.8	23.4	12	10.2
83	92.7	89.8	88.4	88.2		29.3	25.6	24.1	32.3	19.8
78.4	87.9	91.2	91	92.7		34.9	24.9	24.6	32.1	20.5
81.7	86.7	82.1	83.4	83.6		23.5	26.6	24.7	24.7	23.5
87.7	94.5	105.8	99.3	101.3		23.4	19.5	21.1	16.5	15.4
69	82.2	80.1	76	73.7		27.05	27.2	33.9	36.5	46.4
75	78.7	78.7	83	84		36.7	26.8	23.7	23	23
67.2	70.2	68.4	70.1	70.7		27.05	46.4	25	51.6	54.1
87.2	98.6	97.2	96.5	98.3		18.4	9.8	10.6	9.7	11.2
79.4	74.1	77.8	82.2	80.1		52.2	54.1	44.5	35.4	42.7
81.4	80.6	81.2	82.3	81.7		22.8	27.1	26.4	26.4	25.9
74.5	75	78.9	80.9	84		32.3	26.4	19.7	18.5	18.8
81.6	87.9	84.7	82.4	83.9		35.4	38.8	37.4	36.3	37.4
84.9	91.5	90.8	91.7	93.1		30.9	25.2	21.3	24.4	23.2
90.4	95.1	93	97.9	98		23.2	24.9	27.4	20.9	20.3
75	92.6	87.8	82	83.6		30.2	18.7	22	18.8	20.3
74	81.4	78.7	81.8	77.9		35.9	34.6	32	23.7	33.1
83.75	89	110.9	108.7	111		8.3	6.9	25	10.3	9.2
95.9	109.5	103	111.6	114.1		22.5	25.8	13.9	10.8	8.5
79	88.7	86.3	91	92.5		27.05	38.6	40.7	28.1	26.9
76.5	76.2	79.7	83.9	85.7		37.8	34.7	31.7	23.4	29.4
102.4	92.3	94.6	98.7	98.8		14.9	17.4	14.8	12.5	15.8
69.3	73.4	68.5	67.6	69.6		55.5	52.8	25	23.8	22.6
80.9	81.6	80.6	80.8	84.3		25.7	24.1	26.2	24.4	19.8
68.5	77.4	73.2	77.4	83.2		30.6	21	21.5	21.8	17.2
95.2	105.1	100.3	104.9	107.2		15.3	18.3	14.1	10.6	11.2
73.6	82.9	83.6	81.1	86.4		56.8	30.9	40.3	28.5	30.9
78.2	85.6	79.7	83.4	86.2		31	33.5	41	31.1	30.8
81.6	86.5	86.1	85.9	86		30.4	24.9	27.6	28.3	25.8
82.4	83.7	84	84.7	79.2		38.8	24.8	36.3	29.9	40.2
92.8	91.9	95.6	95.7	92.2		16.2	14	11.4	14.7	20.3
94.7	99.4	103	99.7	99.2		12.6	18.5	16.7	17.1	17.1
97.1	95.1	104.7	99.6	97.8		21.5	23.4	21.8	23.8	23.9
84	86.4	83.1	82.3	83.8		26	40	38.3	25.3	25
83.7	102.6	91.4	92.7	90.9		41.2	17.8	26.6	23.8	26.4
81	81.5	80.8	80.9	81.8		32.1	32.7	29.6	26.1	27.7
101.2	103.1	102.2	102	103.2		21	16.9	20.2	17.7	17.9
71.5	73.7	73.9	74.3	74.6		24.7	30.2	37	23	24.8
90.8	94.3	92	93.5	90.9		19.7	16.1	18.2	15.4	19.9
80.7	89.6	90	92.8	93.8		53	27	20.3	16.4	17.1
78.9	85.1	83.6	89	84.2		30.6	28.4	43.4	25.4	31.6
89.6	99.8	96.1	103	105.6		45.9	16.4	21.9	17.2	13.3
93.8	103.8	92.9	96.4	104		23.5	25.8	30.3	21.4	16.6
83.4	93.7	90.1	93.3	94.9		32.1	16.3	21.7	18.4	15.1
94.2	107.7	105.8	105.7	103.5		15.8	15.2	13.5	12.1	13.6
62.1	63.2	61.4	62.7	61.4		56.6	46.1	25	23.8	22.6
71.2	83.3	75.6	79.3	79.4		47	31.8	25	31.9	31.6
75.5	75.4	76.1	78	79.8		54	35.5	41.2	38.3	34.6
84.4	83.8	85.7	89.7	86.4		32.4	36.1	34.1	27.5	34.2
92.5	92.8	89.8	91	94.9		15	13.9	20.9	13.9	12.3

## Sheet: Fig. 4c
HRV(RMSSD)	Predicted_iHRV
32.4	-0.311
39.7	0.0297
76.1	0.739
21.4	-0.419
38.2	0.996
16.3	-1.15
15.1	-0.479
20.5	-0.0191
36.7	0.589
32.5	0.933
26.7	-0.517
9.2	-1.36
42.2	0.409
18.3	0.352
25.3	1.01
20.9	-1.13
30.2	0.149
32.3	-0.497
34.3	-0.89
15.3	0.149
25.1	-0.847
54.3	0.823
34.9	-0.48
33.3	1.41
32.6	0.676
11.3	-0.653
25	1.01
27.7	0.622
19.1	-0.286
12.3	-0.646
16.3	-0.817
45.9	0.748
35.7	0.0673
53.1	0.681
15.3	0.0447
19.3	-0.153
46.7	-0.575
41.3	-0.394
21	0.638
16.6	-1.7
24.3	-1.1
21.7	-0.01
31.3	1.41
25.4	0.349
34.7	-0.0501
23.3	-1.7
33.3	0.638
20.6	-0.959
26	0.442
15.3	1.02
24.2	0.49
20.1	0.202
10.4	0.577
77.4	1.13
21.4	0.467
16.4	-0.575
26	-0.767
26.2	-0.314
25.2	-0.737
18	-0.0145
36.2	0.982
24.3	0.465
52.8	0.686
11.2	-0.0215
44.7	0.375
26.5	-0.384
20.9	-0.229
36.5	-0.565
24	-0.266
23.6	-0.894
20.1	0.387
32.6	1.19
8.6	-1.05
10.4	0.162
34	-0.666
29.2	0.0379
16	-0.735
63.1	0.409
24.2	-0.44
20.8	1.36
13.7	-0.838
33.2	-0.795
35.3	0.171
27	0.127
34	0.66
15.7	-0.592
17.6	-0.111
23.3	0.104
30	-1.41
23.8	1
28.9	-0.571
18.3	-1.15
26.9	1.04
17.9	-0.823
21.2	0.389
34.3	-0.465
17.6	0.275
25.1	-0.0373
18.2	0.981
13.8	-0.629
30.1	-1.27
70.7	2.16
33.9	-0.22
11.7	-0.485
37	1.61
33.2	-0.441
15.8	-1.67

## Sheet: Fig. 4d
HR(bpm)	Predicted_iHRV
68.8863	-0.311
85.9599	0.0297
74.813	0.739
84.9858	-0.419
85.3485	0.996
100.334	-1.15
81.6327	-0.479
99.1736	-0.0191
89.955	0.589
68.6499	0.933
82.5309	-0.517
109.89	-1.36
70.6714	0.409
87.7193	0.352
83.7989	1.01
84.0336	-1.13
81.3242	0.149
76.9231	-0.497
80.2139	-0.89
95.8466	0.149
90.4977	-0.847
73.5294	0.823
85.7143	-0.48
67.7966	1.41
106.007	0.676
102.916	-0.653
79.3651	1.01
97.7199	0.622
82.0793	-0.286
100.812	-0.646
89.6861	-0.817
81.6327	0.748
69.2042	0.0673
64.5161	0.681
112.57	0.0447
97.0874	-0.153
75.8534	-0.575
78.4314	-0.394
89.4188	0.638
113.208	-1.7
97.0874	-1.1
93.4579	-0.01
86.7052	1.41
80.1068	0.349
83.682	-0.0501
99.1736	-1.7
78.329	0.638
95.8466	-0.959
89.153	0.442
111.94	1.02
94.4882	0.49
91.047	0.202
122.2	0.577
82.4176	1.13
92.3077	0.467
114.068	-0.575
88.8889	-0.767
90.6344	-0.314
83.2178	-0.737
98.6842	-0.0145
77.0218	0.982
80.5369	0.465
69.4444	0.686
97.4026	-0.0215
78.0234	0.375
80.6452	-0.384
78.9474	-0.229
84.0336	-0.565
91.047	-0.266
95.8466	-0.894
84.9858	0.387
78.9474	1.19
113.422	-1.05
110.906	0.162
89.6861	-0.666
80.3213	0.0379
95.6938	-0.735
68.8863	0.409
81.0811	-0.44
76.8246	1.36
104.53	-0.838
81.6327	-0.795
82.9876	0.171
85.592	0.127
82.6446	0.66
93.8967	-0.592
99.8336	-0.111
97.2447	0.104
82.1918	-1.41
93.8967	1
80.8625	-0.571
102.916	-1.15
73.6196	1.04
92.8793	-0.823
90.9091	0.389
85.2273	-0.465
99.0099	0.275
99.1736	-0.0373
92.1659	0.981
105.263	-0.629
93.75	-1.27
61.9195	2.16
79.4702	-0.22
113.422	-0.485
76.5306	1.61
86.5801	-0.441
91.7431	-1.67

## Sheet: Fig. 4e
PRV(RMSSD)	Predicted_iHRV
22.1	0.739
41.8	-0.419
46.4	0.996
34.7	-1.15
35.875	-0.479
27.1	-0.0191
10.8	0.589
9.3	0.933
43.9	-0.517
7.1	-1.36
11.9	0.409
10	0.352
7.5	1.01
10.6	-1.13
31.7	0.149
24.1	-0.497
16.5	-0.89
8.9	0.149
19.7	-0.847
36.5	0.823
13.7	-0.48
25.6	1.41
22.5	0.676
6.4	-0.653
34.4	1.01
10.3	0.622
11.1	-0.286
6.3	-0.646
9.7	-0.817
41	0.748
18.5	0.0673
22.1	0.681
31.15	0.0447
40.2	-0.153
45.2	-0.575
26.9	-0.394
8.6	0.638
9.5	-1.7
9.3	-1.1
10.4	-0.01
13.45	1.41
12.1	0.349
10.9	-0.0501
8.1	-1.7
5.3	0.638
11.3	-0.959
15.8	0.442
14.7	1.02
8.2	0.49
10.9	0.202
19.9	0.577
12	1.13
11.1	0.467
9.85	-0.575
8.6	-0.767
6.2	-0.314
18.1	-0.737
6.7	-0.0145
18.5	0.982
11.3	0.465
44.8	0.686
23.8	-0.0215
26.6	0.375
14.3	-0.384
10.8	-0.229
13.4	-0.565
7.4	-0.266
6.3	-0.894
9	0.387
21.5	1.19
12	-1.05
4.5	0.162
5.33333	-0.666
6.16667	0.0379
7	-0.735
27.1	0.409
11.3	-0.44
8.5	1.36
9.7	-0.838
13.9	-0.795
15.9	0.171
13.5	0.127
45.8	0.66
26.5	-0.592
4.7	-0.111
10.6	-1.41
11.9	1
13.6	-0.571
21.8	-1.15
14	1.04
37.2	-0.823
16.5	0.389
12.4	-0.465
32.7	0.275
7.6	-0.0373
7.7	0.981
8.45	-0.629
9.2	-1.27
24.1	2.16
11.4	-0.22
12.1	-0.485
22.6	1.61
13.4	-0.441
4.2	-1.67

[truncated: 7 more sheets: Fig. 4f, Supplementary Fig. 1, Supplementary Fig. 2, Supplementary Fig. 3, Supplementary Fig. 12, Supplementary Fig. 13, Supplementary Fig. 14]
